# Supplementary material for: Two-dimensional difference gel electrophoresis (DIGE) analysis of sera from visceral leishmaniasis patients
Source: Clin Proteomics. 2011 May 31;8(1):4. doi: 10.1186/1559-0275-8-4 (PMC3167202; doi:10.1186/1559-0275-8-4)
Supplement: Additional file 1 — List of differentially expressed spots in BVA. List of differentially expressed spots in BVA, showing details for each spot (master spot number, appearance in gels, average ratio and p value). [file 1559-0275-8-4-S1.XLS]

## Sheet: Sheet1
Protein Table T-test and Av.Ratio: VL / Control
Pos.	Master No.	Status	Protein ID	Protein AC	Appearance	T-test	Av. Ratio	1-ANOVA	2-ANOVA-Condition1	2-ANOVA-Condition2	2-ANOVA-Interact	Pick	Picked In	Pick Spot Vol.	POI	pI	Mw	Name	Comment	Match Quality	PTM	Edit
1	129	Unconfirmed			18 (18)	0.026	1.45					Pick	L4		I							Yes
2	210	Unconfirmed			18 (18)	0.0094	1.77					Pick	L1, L4		I
3	211	Unconfirmed			15 (18)	0.052	2.39						L1, L2		I
4	230	Unconfirmed			18 (18)	0.053	2.02					Pick	L1, L2, L4		I
5	325	Unconfirmed			18 (18)	0.024	-1.51					Pick	L1, L4		I
6	478	Unconfirmed			18 (18)	0.071	-1.79						L1, L2		I
7	509	Unconfirmed			18 (18)	0.0065	1.52					Pick	L1, L4		I
8	541	Unconfirmed			18 (18)	0.022	-1.5					Pick	L4		I
9	665	Unconfirmed			18 (18)	0.043	1.89					Pick	L4		I
10	673	Unconfirmed			18 (18)	0.013	-2.24					Pick	L1, L2, L4		I
11	727	Unconfirmed			15 (18)	0.034	3.38					Pick	L1, L4		I
12	746	Unconfirmed			18 (18)	0.015	-1.65					Pick	L1, L4		I
13	795	Unconfirmed			18 (18)	0.0036	-1.42					Pick	L4		I
14	798	Unconfirmed			18 (18)	0.014	-1.46					Pick	L4		I
15	816	Unconfirmed			18 (18)	0.0093	-1.99					Pick	L1, L4		I
16	817	Unconfirmed			18 (18)	0.0098	-2.01					Pick	L1, L4		I
17	818	Unconfirmed			18 (18)	0.013	-1.79					Pick	L1, L4		I
18	819	Unconfirmed			18 (18)	0.014	-1.6					Pick	L1, L4		I
19	833	Unconfirmed			18 (18)	0.011	-2.53					Pick	L1, L2, L4		I
20	834	Unconfirmed			18 (18)	0.00011	-4.13					Pick	L1, L2, L4		I
21	953	Unconfirmed			18 (18)	0.0017	-3.23					Pick	L1, L2, L4		I
22	954	Unconfirmed			18 (18)	0.0017	-1.83					Pick	L1, L4		I
23	958	Unconfirmed			18 (18)	0.011	-2.23					Pick	L1, L2, L4		I
24	1049	Unconfirmed			18 (18)	0.011	-2.22					Pick	L1, L2, L4		I	0	0					Yes
25	1050	Unconfirmed			18 (18)	0.015	-1.84					Pick			I	0	0					Yes
26	1051	Unconfirmed			18 (18)	0.006	3.73					Pick	L4		I							Yes
